# Supplementary material for: Head-to-Head Comparison of Two Popular Cortical Thickness Extraction Algorithms: A Cross-Sectional and Longitudinal Study
Source: PLoS One. 2015 Mar 17;10(3):e0117692. doi: 10.1371/journal.pone.0117692 (PMC4364123; doi:10.1371/journal.pone.0117692)
Supplement: S1 Table — (XLSX) [file pone.0117692.s004.xlsx]

## Sheet: H2H_comparison_study
Patient's ID	RID	DX	TimePoints	ScanDescription	File Format	Compression
002_S_0295	295	CTR	bsl	MP_RAGE	nii	gz
002_S_0295	295	CTR	m12	MP_RAGE	nii	gz
002_S_0295	295	CTR	m24	MP_RAGE	nii	gz
002_S_0413	413	CTR	bsl	MP_RAGE	nii	gz
002_S_0413	413	CTR	m12	MP_RAGE	nii	gz
002_S_0413	413	CTR	m24	MP_RAGE	nii	gz
002_S_0938	938	AD	bsl	MP_RAGE	nii	gz
002_S_0938	938	AD	m12	MP_RAGE	nii	gz
002_S_0938	938	AD	m24	MP_RAGE	nii	gz
002_S_1018	1018	AD	bsl	MP_RAGE	nii	gz
002_S_1018	1018	AD	m12	MP_RAGE	nii	gz
002_S_1018	1018	AD	m24	MP_RAGE	nii	gz
002_S_1070	1070	pMCI	bsl	MP_RAGE	nii	gz
002_S_1070	1070	pMCI	m12	MP_RAGE	nii	gz
002_S_1070	1070	pMCI	m24	MP_RAGE	nii	gz
002_S_1261	1261	CTR	bsl	MP_RAGE	nii	gz
002_S_1261	1261	CTR	m12	MP_RAGE	nii	gz
002_S_1261	1261	CTR	m24	MP_RAGE	nii	gz
002_S_1280	1280	CTR	bsl	MP_RAGE_REPEAT	nii	gz
002_S_1280	1280	CTR	m12	MP_RAGE_REPEAT	nii	gz
002_S_1280	1280	CTR	m24	MP_RAGE_REPEAT	nii	gz
003_S_1122	1122	sMCI	bsl	MPRAGE	nii	gz
003_S_1122	1122	sMCI	m12	MPRAGE	nii	gz
003_S_1122	1122	sMCI	m24	MPRAGE	nii	gz
005_S_0221	221	AD	bsl	MP_RAGE	nii	gz
005_S_0221	221	AD	m12	MP_RAGE	nii	gz
005_S_0221	221	AD	m24	MP_RAGE	nii	gz
005_S_0324	324	sMCI	bsl	MP_RAGE	nii	gz
005_S_0324	324	sMCI	m12	MP_RAGE	nii	gz
005_S_0324	324	sMCI	m24	MP_RAGE	nii	gz
005_S_0553	553	CTR	bsl	MP_RAGE	nii	gz
005_S_0553	553	CTR	m12	MP_RAGE	nii	gz
005_S_0553	553	CTR	m24	MP_RAGE	nii	gz
005_S_0602	602	CTR	bsl	MP_RAGE	nii	gz
005_S_0602	602	CTR	m12	MP_RAGE	nii	gz
005_S_0602	602	CTR	m24	MP_RAGE	nii	gz
005_S_0814	814	AD	bsl	MP_RAGE	nii	gz
005_S_0814	814	AD	m12	MP_RAGE	nii	gz
005_S_0814	814	AD	m24	MP_RAGE	nii	gz
005_S_1341	1341	AD	bsl	MP_RAGE	nii	gz
005_S_1341	1341	AD	m12	MP_RAGE	nii	gz
005_S_1341	1341	AD	m24	MP_RAGE	nii	gz
006_S_0498	498	CTR	bsl	MP_RAGE	nii	gz
006_S_0498	498	CTR	m12	MP_RAGE	nii	gz
006_S_0498	498	CTR	m24	MP_RAGE	nii	gz
006_S_0675	675	pMCI	bsl	MP_RAGE	nii	gz
006_S_0675	675	pMCI	m12	MP_RAGE	nii	gz
006_S_0675	675	pMCI	m24	MP_RAGE	nii	gz
006_S_0681	681	CTR	bsl	MP_RAGE	nii	gz
006_S_0681	681	CTR	m12	MP_RAGE	nii	gz
006_S_0681	681	CTR	m24	MP_RAGE	nii	gz
006_S_0731	731	CTR	bsl	MP_RAGE	nii	gz
006_S_0731	731	CTR	m12	MP_RAGE	nii	gz
006_S_0731	731	CTR	m24	MP_RAGE	nii	gz
006_S_1130	1130	pMCI	bsl	MP_RAGE_REPEAT	nii	gz
006_S_1130	1130	pMCI	m12	MP_RAGE_REPEAT	nii	gz
006_S_1130	1130	pMCI	m24	MP_RAGE_REPEAT	nii	gz
007_S_0041	41	pMCI	bsl	MP_RAGE	nii	gz
007_S_0041	41	pMCI	m12	MP_RAGE	nii	gz
007_S_0041	41	pMCI	m24	MP_RAGE	nii	gz
007_S_0249	249	pMCI	bsl	MP_RAGE	nii	gz
007_S_0249	249	pMCI	m12	MP_RAGE	nii	gz
007_S_0249	249	pMCI	m24	MP_RAGE	nii	gz
007_S_0293	293	sMCI	bsl	MP_RAGE	nii	gz
007_S_0293	293	sMCI	m12	MP_RAGE	nii	gz
007_S_0293	293	sMCI	m24	MP_RAGE	nii	gz
007_S_0316	316	AD	bsl	MP_RAGE	nii	gz
007_S_0316	316	AD	m12	MP_RAGE	nii	gz
007_S_0316	316	AD	m24	MP_RAGE	nii	gz
007_S_0344	344	pMCI	bsl	MP_RAGE	nii	gz
007_S_0344	344	pMCI	m12	MP_RAGE	nii	gz
007_S_0344	344	pMCI	m24	MP_RAGE	nii	gz
007_S_1206	1206	CTR	bsl	MP_RAGE	nii	gz
007_S_1206	1206	CTR	m12	MP_RAGE	nii	gz
007_S_1206	1206	CTR	m24	MP_RAGE	nii	gz
007_S_1339	1339	AD	bsl	MP_RAGE	nii	gz
007_S_1339	1339	AD	m12	MP_RAGE	nii	gz
007_S_1339	1339	AD	m24	MP_RAGE	nii	gz
010_S_0067	67	CTR	bsl	ADNI_______MPRAGE	nii	gz
010_S_0067	67	CTR	m24	ASO_MPRAGE	nii	gz
010_S_0067	67	CTR	m12	MPRAGE	nii	gz
010_S_0419	419	CTR	bsl	ADNI_______MPRAGE	nii	gz
010_S_0419	419	CTR	m12	ASO_MPRAGE	nii	gz
010_S_0419	419	CTR	m24	ASO_MPRAGE	nii	gz
010_S_0472	472	CTR	m12	ASO_MPRAGE	nii	gz
010_S_0472	472	CTR	m24	ASO_MPRAGE	nii	gz
010_S_0472	472	CTR	bsl	MPRAGE	nii	gz
010_S_0829	829	AD	m12	ASO_MPRAGE	nii	gz
010_S_0829	829	AD	m24	ASO_MPRAGE	nii	gz
010_S_0829	829	AD	bsl	MPRAGE	nii	gz
011_S_0003	3	AD	bsl	MPRAGE	nii	gz
011_S_0003	3	AD	m12	MPRAGE	nii	gz
011_S_0003	3	AD	m24	MPRAGE	nii	gz
011_S_0010	10	AD	m12	MPRAGE	nii	gz
011_S_0010	10	AD	m24	MPRAGE	nii	gz
011_S_0010	10	AD	bsl	MPRAGE_Repeat	nii	gz
011_S_0241	241	pMCI	bsl	MPRAGE	nii	gz
011_S_0241	241	pMCI	m12	MPRAGE	nii	gz
011_S_0241	241	pMCI	m24	MPRAGE	nii	gz
011_S_0326	326	sMCI	bsl	MPRAGE	nii	gz
011_S_0326	326	sMCI	m12	MPRAGE	nii	gz
011_S_0326	326	sMCI	m24	MPRAGE	nii	gz
011_S_0362	362	sMCI	bsl	MPRAGE	nii	gz
011_S_0362	362	sMCI	m12	MPRAGE	nii	gz
011_S_0362	362	sMCI	m24	MPRAGE	nii	gz
012_S_0634	634	sMCI	m12	MPRAGE	nii	gz
012_S_0634	634	sMCI	m24	MPRAGE_AUTOSHIM_ON	nii	gz
012_S_0634	634	sMCI	bsl	MPRAGE_SENS	nii	gz
012_S_0637	637	CTR	m12	MPRAGE	nii	gz
012_S_0637	637	CTR	m24	MPRAGE_AUTOSHIM_ON	nii	gz
012_S_0637	637	CTR	bsl	MPRAGE_SENS	nii	gz
012_S_0803	803	AD	bsl	MPRAGE	nii	gz
012_S_0803	803	AD	m12	MPRAGE_AUTOSHIM_ON	nii	gz
012_S_0803	803	AD	m24	MPRAGE_AUTOSHIM_ON	nii	gz
012_S_1009	1009	CTR	bsl	MPRAGE	nii	gz
012_S_1009	1009	CTR	m12	MPRAGE_AUTOSHIM_ON	nii	gz
012_S_1009	1009	CTR	m24	MPRAGE_AUTOSHIM_ON	nii	gz
013_S_0240	240	pMCI	bsl	MPRAGE	nii	gz
013_S_0240	240	pMCI	m12	MPRAGE	nii	gz
013_S_0240	240	pMCI	m24	MPRAGE	nii	gz
013_S_0325	325	pMCI	bsl	MPRAGE	nii	gz
013_S_0325	325	pMCI	m12	MPRAGE	nii	gz
013_S_0325	325	pMCI	m24	MPRAGE	nii	gz
013_S_0502	502	CTR	bsl	MPRAGE	nii	gz
013_S_0502	502	CTR	m12	MPRAGE	nii	gz
013_S_0502	502	CTR	m24	MPRAGE	nii	gz
013_S_1035	1035	CTR	bsl	MPRAGE	nii	gz
013_S_1035	1035	CTR	m12	MPRAGE	nii	gz
013_S_1035	1035	CTR	m24	MPRAGE	nii	gz
014_S_0169	169	sMCI	m12	MP_RAGE	nii	gz
014_S_0169	169	sMCI	m24	MP_RAGE	nii	gz
014_S_0169	169	sMCI	bsl	MP_RAGE_REPEAT	nii	gz
014_S_0328	328	AD	bsl	MP_RAGE	nii	gz
014_S_0328	328	AD	m12	MP_RAGE	nii	gz
014_S_0328	328	AD	m24	MP_RAGE	nii	gz
014_S_0519	519	CTR	bsl	MP_RAGE	nii	gz
014_S_0519	519	CTR	m12	MP_RAGE	nii	gz
014_S_0519	519	CTR	m24	MP_RAGE	nii	gz
014_S_0520	520	CTR	bsl	MP_RAGE	nii	gz
014_S_0520	520	CTR	m12	MP_RAGE	nii	gz
014_S_0520	520	CTR	m24	MP_RAGE	nii	gz
014_S_0557	557	sMCI	bsl	MP_RAGE	nii	gz
014_S_0557	557	sMCI	m12	MP_RAGE	nii	gz
014_S_0557	557	sMCI	m24	MP_RAGE	nii	gz
014_S_0558	558	CTR	bsl	MP_RAGE	nii	gz
014_S_0558	558	CTR	m12	MP_RAGE	nii	gz
014_S_0558	558	CTR	m24	MP_RAGE	nii	gz
014_S_0563	563	sMCI	bsl	MP_RAGE	nii	gz
014_S_0563	563	sMCI	m12	MP_RAGE	nii	gz
014_S_0563	563	sMCI	m24	MP_RAGE	nii	gz
014_S_0658	658	pMCI	bsl	MP_RAGE	nii	gz
014_S_0658	658	pMCI	m12	MP_RAGE	nii	gz
014_S_0658	658	pMCI	m24	MP_RAGE	nii	gz
016_S_0359	359	CTR	bsl	MPRAGE	nii	gz
016_S_0359	359	CTR	m12	MPRAGE	nii	gz
016_S_0359	359	CTR	m24	MPRAGE	nii	gz
016_S_0538	538	CTR	bsl	MPRAGE	nii	gz
016_S_0538	538	CTR	m12	MPRAGE	nii	gz
016_S_0538	538	CTR	m24	MPRAGE	nii	gz
016_S_0702	702	pMCI	m12	MPRAGE	nii	gz
016_S_0702	702	pMCI	m24	MPRAGE	nii	gz
016_S_0702	702	pMCI	bsl	MPRAGE_Repeat	nii	gz
016_S_1028	1028	sMCI	bsl	MPRAGE	nii	gz
016_S_1028	1028	sMCI	m12	MPRAGE	nii	gz
016_S_1028	1028	sMCI	m24	MPRAGE	nii	gz
016_S_1121	1121	pMCI	bsl	MPRAGE	nii	gz
016_S_1121	1121	pMCI	m12	MPRAGE	nii	gz
016_S_1121	1121	pMCI	m24	MPRAGE	nii	gz
016_S_1326	1326	pMCI	bsl	MPRAGE	nii	gz
016_S_1326	1326	pMCI	m12	MPRAGE	nii	gz
016_S_1326	1326	pMCI	m24	MPRAGE	nii	gz
018_S_0057	57	pMCI	m12	MPRAGE	nii	gz
018_S_0057	57	pMCI	m24	MPRAGE_ASO	nii	gz
018_S_0057	57	pMCI	bsl	MPRAGE_SENS	nii	gz
018_S_0142	142	sMCI	m12	MPRAGE	nii	gz
018_S_0142	142	sMCI	m24	MPRAGE_ASO_repeat	nii	gz
018_S_0142	142	sMCI	bsl	MPRAGE_SENS	nii	gz
018_S_0286	286	AD	m12	MPRAGE	nii	gz
018_S_0286	286	AD	m24	MPRAGE_ASO	nii	gz
018_S_0286	286	AD	bsl	MPRAGE_SENS	nii	gz
018_S_0369	369	CTR	m12	MPRAGE	nii	gz
018_S_0369	369	CTR	m24	MPRAGE_ASO_repeat	nii	gz
018_S_0369	369	CTR	bsl	MPRAGE_SENS	nii	gz
018_S_0450	450	sMCI	m24	MPRAGE_ASO	nii	gz
018_S_0450	450	sMCI	bsl	MPRAGE_SENS	nii	gz
018_S_0450	450	sMCI	m12	MPRAGE_SENSE	nii	gz
020_S_0097	97	CTR	bsl	MPRAGE	nii	gz
020_S_0097	97	CTR	m12	MPRAGE	nii	gz
020_S_0097	97	CTR	m24	MPRAGE	nii	gz
021_S_0231	231	pMCI	bsl	MP_RAGE	nii	gz
021_S_0231	231	pMCI	m12	MP_RAGE	nii	gz
021_S_0231	231	pMCI	m24	MP_RAGE	nii	gz
021_S_0273	273	sMCI	bsl	MP_RAGE	nii	gz
021_S_0273	273	sMCI	m12	MP_RAGE	nii	gz
021_S_0273	273	sMCI	m24	MP_RAGE	nii	gz
021_S_0343	343	AD	bsl	MP_RAGE	nii	gz
021_S_0343	343	AD	m12	MP_RAGE	nii	gz
021_S_0343	343	AD	m24	MP_RAGE	nii	gz
021_S_0984	984	CTR	bsl	MP_RAGE_REPEAT	nii	gz
021_S_0984	984	CTR	m12	MP_RAGE_REPEAT	nii	gz
021_S_0984	984	CTR	m24	MP_RAGE_REPEAT	nii	gz
021_S_1109	1109	AD	bsl	MP_RAGE	nii	gz
021_S_1109	1109	AD	m12	MP_RAGE	nii	gz
021_S_1109	1109	AD	m24	MP_RAGE	nii	gz
022_S_0014	14	CTR	m24	MPRAGE	nii	gz
022_S_0014	14	CTR	bsl	MPRAGE_Repeat	nii	gz
022_S_0014	14	CTR	m12	MPRAGE_Repeat	nii	gz
022_S_0096	96	CTR	bsl	MPRAGE_Repeat	nii	gz
022_S_0096	96	CTR	m12	MPRAGE_Repeat	nii	gz
022_S_0096	96	CTR	m24	MPRAGE_Repeat	nii	gz
022_S_0129	129	AD	bsl	MPRAGE_Repeat	nii	gz
022_S_0129	129	AD	m12	MPRAGE_Repeat	nii	gz
022_S_0129	129	AD	m24	MPRAGE_Repeat	nii	gz
022_S_0130	130	CTR	bsl	MPRAGE_Repeat	nii	gz
022_S_0130	130	CTR	m12	MPRAGE_Repeat	nii	gz
022_S_0130	130	CTR	m24	MPRAGE_Repeat	nii	gz
023_S_0058	58	CTR	bsl	MPRAGE	nii	gz
023_S_0058	58	CTR	m12	MPRAGE	nii	gz
023_S_0058	58	CTR	m24	MPRAGE	nii	gz
023_S_0061	61	CTR	bsl	MPRAGE_Repeat	nii	gz
023_S_0061	61	CTR	m12	MPRAGE_Repeat	nii	gz
023_S_0061	61	CTR	m24	MPRAGE_Repeat	nii	gz
023_S_0083	83	AD	bsl	MPRAGE	nii	gz
023_S_0083	83	AD	m12	MPRAGE	nii	gz
023_S_0083	83	AD	m24	MPRAGE	nii	gz
023_S_0084	84	AD	m12	MPRAGE	nii	gz
023_S_0084	84	AD	m24	MPRAGE	nii	gz
023_S_0084	84	AD	bsl	MPRAGE_Repeat	nii	gz
023_S_0126	126	sMCI	bsl	MPRAGE	nii	gz
023_S_0126	126	sMCI	m12	MPRAGE	nii	gz
023_S_0126	126	sMCI	m24	MPRAGE	nii	gz
023_S_0139	139	AD	bsl	MPRAGE	nii	gz
023_S_0139	139	AD	m12	MPRAGE	nii	gz
023_S_0139	139	AD	m24	MPRAGE	nii	gz
023_S_0217	217	pMCI	bsl	MPRAGE_Repeat	nii	gz
023_S_0217	217	pMCI	m12	MPRAGE_Repeat	nii	gz
023_S_0217	217	pMCI	m24	MPRAGE_Repeat	nii	gz
023_S_0331	331	sMCI	bsl	MPRAGE_Repeat	nii	gz
023_S_0331	331	sMCI	m12	MPRAGE_Repeat	nii	gz
023_S_0331	331	sMCI	m24	MPRAGE_Repeat	nii	gz
023_S_0916	916	AD	bsl	MPRAGE	nii	gz
023_S_0916	916	AD	m12	MPRAGE	nii	gz
023_S_0916	916	AD	m24	MPRAGE	nii	gz
023_S_1190	1190	CTR	bsl	MPRAGE	nii	gz
023_S_1190	1190	CTR	m12	MPRAGE	nii	gz
023_S_1190	1190	CTR	m24	MPRAGE	nii	gz
023_S_1262	1262	AD	bsl	MPRAGE	nii	gz
023_S_1262	1262	AD	m12	MPRAGE	nii	gz
023_S_1262	1262	AD	m24	MPRAGE	nii	gz
024_S_0985	985	CTR	m12	MP_RAGE	nii	gz
024_S_0985	985	CTR	m24	MP_RAGE	nii	gz
024_S_0985	985	CTR	bsl	MP_RAGE_REPEAT	nii	gz
024_S_1307	1307	AD	m12	MP_RAGE	nii	gz
024_S_1307	1307	AD	m24	MP_RAGE	nii	gz
024_S_1307	1307	AD	bsl	MP_RAGE_REPEAT	nii	gz
027_S_0120	120	CTR	bsl	MP_RAGE	nii	gz
027_S_0120	120	CTR	m12	MP_RAGE	nii	gz
027_S_0120	120	CTR	m24	MP_RAGE	nii	gz
027_S_0403	403	CTR	bsl	MP_RAGE	nii	gz
027_S_0403	403	CTR	m12	MP_RAGE	nii	gz
027_S_0403	403	CTR	m24	MP_RAGE	nii	gz
027_S_0404	404	AD	bsl	MP_RAGE	nii	gz
027_S_0404	404	AD	m12	MP_RAGE	nii	gz
027_S_0404	404	AD	m24	MP_RAGE	nii	gz
027_S_0835	835	pMCI	bsl	MP_RAGE	nii	gz
027_S_0835	835	pMCI	m12	MP_RAGE	nii	gz
027_S_0835	835	pMCI	m24	MP_RAGE	nii	gz
027_S_0850	850	AD	bsl	MP_RAGE	nii	gz
027_S_0850	850	AD	m12	MP_RAGE	nii	gz
027_S_0850	850	AD	m24	MP_RAGE	nii	gz
027_S_1082	1082	AD	bsl	MP_RAGE	nii	gz
027_S_1082	1082	AD	m12	MP_RAGE	nii	gz
027_S_1082	1082	AD	m24	MP_RAGE	nii	gz
027_S_1213	1213	pMCI	bsl	MP_RAGE	nii	gz
027_S_1213	1213	pMCI	m12	MP_RAGE	nii	gz
027_S_1213	1213	pMCI	m24	MP_RAGE	nii	gz
027_S_1254	1254	AD	m24	MP_RAGE	nii	gz
027_S_1254	1254	AD	bsl	MP_RAGE_REPEAT	nii	gz
027_S_1254	1254	AD	m12	MP_RAGE_REPEAT	nii	gz
027_S_1385	1385	AD	bsl	MP_RAGE	nii	gz
027_S_1385	1385	AD	m12	MP_RAGE	nii	gz
027_S_1385	1385	AD	m24	MP_RAGE	nii	gz
029_S_0824	824	CTR	bsl	MP_RAGE_REPEAT	nii	gz
029_S_0824	824	CTR	m12	MP_RAGE_REPEAT	nii	gz
029_S_0824	824	CTR	m24	MP_RAGE_REPEAT	nii	gz
029_S_0866	866	CTR	m12	MP_RAGE_REPEAT	nii	gz
029_S_0866	866	CTR	m24	MP_RAGE_REPEAT	nii	gz
029_S_0866	866	CTR	bsl	MP_RAGE_REPEAT__SERIES_3_	nii	gz
029_S_0914	914	sMCI	bsl	MP_RAGE_REPEAT	nii	gz
029_S_0914	914	sMCI	m12	MP_RAGE_REPEAT	nii	gz
029_S_0914	914	sMCI	m24	MP_RAGE_REPEAT	nii	gz
029_S_1056	1056	AD	bsl	MP_RAGE	nii	gz
029_S_1056	1056	AD	m12	MP_RAGE	nii	gz
029_S_1056	1056	AD	m24	MP_RAGE	nii	gz
029_S_1318	1318	sMCI	bsl	MP_RAGE	nii	gz
029_S_1318	1318	sMCI	m12	MP_RAGE	nii	gz
029_S_1318	1318	sMCI	m24	MP_RAGE	nii	gz
031_S_0294	294	pMCI	bsl	MP_RAGE	nii	gz
031_S_0294	294	pMCI	m12	MP_RAGE	nii	gz
031_S_0294	294	pMCI	m24	MP_RAGE	nii	gz
031_S_0351	351	AD	bsl	MP_RAGE	nii	gz
031_S_0351	351	AD	m12	MP_RAGE	nii	gz
031_S_0351	351	AD	m24	MP_RAGE	nii	gz
031_S_0554	554	AD	bsl	MP_RAGE	nii	gz
031_S_0554	554	AD	m12	MP_RAGE	nii	gz
031_S_0554	554	AD	m24	MP_RAGE	nii	gz
031_S_1209	1209	AD	m24	MPRAGE_ASO_repeat	nii	gz
031_S_1209	1209	AD	bsl	MP_RAGE	nii	gz
031_S_1209	1209	AD	m12	MP_RAGE	nii	gz
033_S_0741	741	CTR	m12	MP_RAGE	nii	gz
033_S_0741	741	CTR	m24	MP_RAGE	nii	gz
033_S_0741	741	CTR	bsl	MP_RAGE_REPEAT	nii	gz
033_S_1086	1086	CTR	m12	MP_RAGE	nii	gz
033_S_1086	1086	CTR	m24	MP_RAGE	nii	gz
033_S_1086	1086	CTR	bsl	MP_RAGE_REPEAT	nii	gz
033_S_1098	1098	CTR	m12	MP_RAGE	nii	gz
033_S_1098	1098	CTR	bsl	MP_RAGE_REPEAT	nii	gz
033_S_1098	1098	CTR	m24	MP_RAGE_REPEAT	nii	gz
033_S_1281	1281	AD	bsl	MP_RAGE	nii	gz
033_S_1281	1281	AD	m12	MP_RAGE	nii	gz
033_S_1281	1281	AD	m24	MP_RAGE_REPEAT	nii	gz
033_S_1308	1308	AD	bsl	MP_RAGE	nii	gz
033_S_1308	1308	AD	m12	MP_RAGE	nii	gz
033_S_1308	1308	AD	m24	MP_RAGE	nii	gz
035_S_0341	341	AD	bsl	MPRAGE	nii	gz
035_S_0341	341	AD	m12	MPRAGE	nii	gz
035_S_0341	341	AD	m24	MPRAGE	nii	gz
036_S_0976	976	sMCI	bsl	MPRAGE_Repeat	nii	gz
036_S_0976	976	sMCI	m12	MPRAGE_Repeat	nii	gz
036_S_0976	976	sMCI	m24	MPRAGE_Repeat	nii	gz
036_S_1135	1135	pMCI	bsl	MPRAGE	nii	gz
036_S_1135	1135	pMCI	m12	MPRAGE	nii	gz
036_S_1135	1135	pMCI	m24	MPRAGE	nii	gz
037_S_0467	467	CTR	m12	MP_RAGE	nii	gz
037_S_0467	467	CTR	m24	MP_RAGE	nii	gz
037_S_0467	467	CTR	bsl	MP_RAGE_Repeat	nii	gz
037_S_0552	552	sMCI	m12	MP_RAGE_REPEAT	nii	gz
037_S_0552	552	sMCI	bsl	MP_RAGE_Repeat	nii	gz
037_S_0552	552	sMCI	m24	MP_RAGE_Repeat	nii	gz
041_S_0125	125	CTR	m12	MPRAGE	nii	gz
041_S_0125	125	CTR	m24	MPRAGE	nii	gz
041_S_0125	125	CTR	bsl	MPRAGE_Repeat	nii	gz
041_S_0262	262	CTR	bsl	MPRAGE	nii	gz
041_S_0262	262	CTR	m12	MPRAGE	nii	gz
041_S_0262	262	CTR	m24	MPRAGE	nii	gz
041_S_0314	314	sMCI	bsl	MPRAGE	nii	gz
041_S_0314	314	sMCI	m12	MPRAGE	nii	gz
041_S_0314	314	sMCI	m24	MPRAGE	nii	gz
041_S_0679	679	sMCI	bsl	MPRAGE	nii	gz
041_S_0679	679	sMCI	m12	MPRAGE_Repeat	nii	gz
041_S_0679	679	sMCI	m24	MPRAGE_Repeat	nii	gz
041_S_1368	1368	AD	bsl	MPRAGE	nii	gz
041_S_1368	1368	AD	m24	MPRAGE	nii	gz
041_S_1368	1368	AD	m12	MPRAGE_Repeat	nii	gz
051_S_1123	1123	CTR	bsl	MPRAGE	nii	gz
051_S_1123	1123	CTR	m12	MPRAGE	nii	gz
051_S_1123	1123	CTR	m24	MPRAGE	nii	gz
052_S_1346	1346	sMCI	bsl	MP_RAGE	nii	gz
052_S_1346	1346	sMCI	m12	MP_RAGE_REPEAT	nii	gz
052_S_1346	1346	sMCI	m24	MP_RAGE_REPEAT	nii	gz
053_S_0389	389	sMCI	bsl	MP_RAGE	nii	gz
053_S_0389	389	sMCI	m12	MP_RAGE	nii	gz
053_S_0389	389	sMCI	m24	MP_RAGE	nii	gz
053_S_0507	507	pMCI	bsl	MP_RAGE	nii	gz
053_S_0507	507	pMCI	m12	MP_RAGE	nii	gz
053_S_0507	507	pMCI	m24	MP_RAGE	nii	gz
057_S_0643	643	CTR	bsl	MPRAGE_Repeat	nii	gz
057_S_0643	643	CTR	m12	MPRAGE_Repeat	nii	gz
057_S_0643	643	CTR	m24	MPRAGE_Repeat	nii	gz
057_S_0934	934	CTR	bsl	MPRAGE_Repeat	nii	gz
057_S_0934	934	CTR	m12	MPRAGE_Repeat	nii	gz
057_S_0934	934	CTR	m24	MPRAGE_Repeat	nii	gz
057_S_0941	941	pMCI	m24	MPRAGE	nii	gz
057_S_0941	941	pMCI	bsl	MPRAGE_Repeat	nii	gz
057_S_0941	941	pMCI	m12	MPRAGE_Repeat	nii	gz
057_S_1007	1007	pMCI	bsl	MPRAGE_Repeat	nii	gz
057_S_1007	1007	pMCI	m12	MPRAGE_Repeat	nii	gz
057_S_1007	1007	pMCI	m24	MPRAGE_Repeat	nii	gz
057_S_1265	1265	sMCI	m12	MPRAGE	nii	gz
057_S_1265	1265	sMCI	m24	MPRAGE	nii	gz
057_S_1265	1265	sMCI	bsl	MPRAGE_Repeat	nii	gz
057_S_1371	1371	AD	m24	MPRAGE	nii	gz
057_S_1371	1371	AD	bsl	MPRAGE_Repeat	nii	gz
057_S_1371	1371	AD	m12	MPRAGE_Repeat	nii	gz
062_S_0578	578	CTR	bsl	MPRAGE	nii	gz
062_S_0578	578	CTR	m12	MPRAGE	nii	gz
062_S_0578	578	CTR	m24	MPRAGE	nii	gz
062_S_0690	690	AD	bsl	MPRAGE_Repeat	nii	gz
062_S_0690	690	AD	m12	MPRAGE_Repeat	nii	gz
062_S_0690	690	AD	m24	MPRAGE_Repeat	nii	gz
062_S_0730	730	AD	bsl	MPRAGE	nii	gz
062_S_0730	730	AD	m12	MPRAGE	nii	gz
062_S_0730	730	AD	m24	MPRAGE	nii	gz
062_S_0793	793	AD	m12	MPRAGE	nii	gz
062_S_0793	793	AD	bsl	MPRAGE_Repeat	nii	gz
062_S_0793	793	AD	m24	MPRAGE_Repeat	nii	gz
067_S_0029	29	AD	bsl	MPRAGE	nii	gz
067_S_0029	29	AD	m12	MPRAGE	nii	gz
067_S_0029	29	AD	m24	MPRAGE	nii	gz
067_S_0076	76	AD	bsl	MPRAGE	nii	gz
067_S_0076	76	AD	m24	MPRAGE	nii	gz
067_S_0076	76	AD	m12	MPRAGE_Repeat	nii	gz
067_S_0176	176	sMCI	m12	MPRAGE	nii	gz
067_S_0176	176	sMCI	m24	MPRAGE	nii	gz
067_S_0176	176	sMCI	bsl	MPRAGE_Repeat	nii	gz
067_S_0336	336	sMCI	m12	MPRAGE	nii	gz
067_S_0336	336	sMCI	bsl	MPRAGE_Repeat	nii	gz
067_S_0336	336	sMCI	m24	MPRAGE_Repeat	nii	gz
073_S_0386	386	CTR	bsl	MPRAGE	nii	gz
073_S_0386	386	CTR	m24	MPRAGE	nii	gz
073_S_0386	386	CTR	m12	MPRAGE_Repeat	nii	gz
073_S_0518	518	pMCI	bsl	MPRAGE_Repeat	nii	gz
073_S_0518	518	pMCI	m12	MPRAGE_Repeat	nii	gz
073_S_0518	518	pMCI	m24	MPRAGE_Repeat	nii	gz
082_S_0832	832	sMCI	m24	MPRAGE	nii	gz
082_S_0832	832	sMCI	bsl	MPRAGE_Repeat	nii	gz
082_S_0832	832	sMCI	m12	MPRAGE_Repeat	nii	gz
094_S_0434	434	pMCI	bsl	MP_RAGE	nii	gz
094_S_0434	434	pMCI	m12	MP_RAGE	nii	gz
094_S_0434	434	pMCI	m24	MP_RAGE	nii	gz
094_S_0526	526	CTR	bsl	MP_RAGE	nii	gz
094_S_0526	526	CTR	m12	MP_RAGE	nii	gz
094_S_0526	526	CTR	m24	MP_RAGE	nii	gz
094_S_0692	692	CTR	bsl	MP_RAGE_REPEAT	nii	gz
094_S_0692	692	CTR	m12	MP_RAGE_REPEAT	nii	gz
094_S_0692	692	CTR	m24	MP_RAGE_REPEAT	nii	gz
094_S_0711	711	CTR	bsl	MP_RAGE	nii	gz
094_S_0711	711	CTR	m12	MP_RAGE	nii	gz
094_S_0711	711	CTR	m24	MP_RAGE	nii	gz
098_S_0149	149	AD	m12	MP_RAGE_REPEAT	nii	gz
098_S_0149	149	AD	m24	MP_RAGE_REPEAT	nii	gz
098_S_0149	149	AD	bsl	MP_RAGE_repeat	nii	gz
098_S_0172	172	CTR	bsl	MP_RAGE	nii	gz
098_S_0172	172	CTR	m12	MP_RAGE	nii	gz
098_S_0172	172	CTR	m24	MP_RAGE	nii	gz
098_S_0896	896	CTR	bsl	MP_RAGE	nii	gz
098_S_0896	896	CTR	m12	MP_RAGE	nii	gz
098_S_0896	896	CTR	m24	MP_RAGE	nii	gz
099_S_0040	40	CTR	bsl	MPRAGE	nii	gz
099_S_0040	40	CTR	m12	MPRAGE	nii	gz
099_S_0040	40	CTR	m24	MPRAGE	nii	gz
099_S_0051	51	sMCI	bsl	MPRAGE	nii	gz
099_S_0051	51	sMCI	m12	MPRAGE	nii	gz
099_S_0051	51	sMCI	m24	MPRAGE	nii	gz
099_S_0090	90	CTR	bsl	MPRAGE	nii	gz
099_S_0090	90	CTR	m12	MPRAGE	nii	gz
099_S_0090	90	CTR	m24	MPRAGE	nii	gz
099_S_0291	291	sMCI	bsl	MPRAGE_Repeat	nii	gz
099_S_0291	291	sMCI	m12	MPRAGE_Repeat	nii	gz
099_S_0291	291	sMCI	m24	MPRAGE_Repeat	nii	gz
099_S_0372	372	AD	bsl	MPRAGE	nii	gz
099_S_0372	372	AD	m12	MPRAGE	nii	gz
099_S_0372	372	AD	m24	MPRAGE	nii	gz
099_S_0533	533	CTR	bsl	MPRAGE_Repeat	nii	gz
099_S_0533	533	CTR	m12	MPRAGE_Repeat	nii	gz
099_S_0533	533	CTR	m24	MPRAGE_Repeat	nii	gz
099_S_0534	534	CTR	bsl	MPRAGE	nii	gz
099_S_0534	534	CTR	m12	MPRAGE	nii	gz
099_S_0534	534	CTR	m24	MPRAGE	nii	gz
099_S_0551	551	CTR	bsl	MPRAGE_Repeat	nii	gz
099_S_0551	551	CTR	m12	MPRAGE_Repeat	nii	gz
099_S_0551	551	CTR	m24	MPRAGE_Repeat	nii	gz
099_S_1144	1144	AD	bsl	MPRAGE_Repeat	nii	gz
099_S_1144	1144	AD	m12	MPRAGE_Repeat	nii	gz
099_S_1144	1144	AD	m24	MPRAGE_Repeat	nii	gz
100_S_0190	190	AD	bsl	ADNI_R11___MPRAGE_REPEA	nii	gz
100_S_0190	190	AD	m12	ASO_MPRAGE	nii	gz
100_S_0190	190	AD	m24	ASO_MPRAGE	nii	gz
100_S_1226	1226	AD	bsl	ADNI_R11___MPRAGE	nii	gz
100_S_1226	1226	AD	m12	ASO_MPRAGE	nii	gz
100_S_1226	1226	AD	m24	ASO_MPRAGE	nii	gz
109_S_0967	967	CTR	bsl	MPRAGE	nii	gz
109_S_0967	967	CTR	m12	MPRAGE	nii	gz
109_S_0967	967	CTR	m24	MPRAGE	nii	gz
109_S_1157	1157	AD	bsl	MPRAGE	nii	gz
109_S_1157	1157	AD	m12	MPRAGE	nii	gz
109_S_1157	1157	AD	m24	MPRAGE_Repeat	nii	gz
114_S_0166	166	CTR	bsl	MPRAGE	nii	gz
114_S_0166	166	CTR	m12	MPRAGE	nii	gz
114_S_0166	166	CTR	m24	MPRAGE	nii	gz
114_S_0173	173	CTR	m24	MPRAGE	nii	gz
114_S_0173	173	CTR	bsl	MPRAGE_Repeat	nii	gz
114_S_0173	173	CTR	m12	MPRAGE_Repeat	nii	gz
114_S_0374	374	AD	bsl	MPRAGE_Repeat	nii	gz
114_S_0374	374	AD	m12	MPRAGE_Repeat	nii	gz
114_S_0374	374	AD	m24	MPRAGE_Repeat	nii	gz
114_S_0416	416	CTR	bsl	MPRAGE	nii	gz
114_S_0416	416	CTR	m12	MPRAGE	nii	gz
114_S_0416	416	CTR	m24	MPRAGE	nii	gz
114_S_1106	1106	sMCI	m12	MPRAGE	nii	gz
114_S_1106	1106	sMCI	m24	MPRAGE	nii	gz
114_S_1106	1106	sMCI	bsl	MPRAGE_Repeat	nii	gz
116_S_0361	361	sMCI	bsl	MP_RAGE	nii	gz
116_S_0361	361	sMCI	m12	MP_RAGE	nii	gz
116_S_0361	361	sMCI	m24	MP_RAGE	nii	gz
116_S_0382	382	CTR	bsl	MP_RAGE	nii	gz
116_S_0382	382	CTR	m12	MP_RAGE	nii	gz
116_S_0382	382	CTR	m24	MP_RAGE	nii	gz
116_S_0487	487	AD	m12	MP_RAGE	nii	gz
116_S_0487	487	AD	m24	MP_RAGE	nii	gz
116_S_0487	487	AD	bsl	MP_RAGE_Repeat	nii	gz
116_S_0834	834	pMCI	m12	MP_RAGE	nii	gz
116_S_0834	834	pMCI	m24	MP_RAGE	nii	gz
116_S_0834	834	pMCI	bsl	MP_RAGE_Repeat	nii	gz
126_S_0605	605	CTR	m24	MP_RAGE	nii	gz
126_S_0605	605	CTR	m12	MP_RAGE_REPEAT	nii	gz
126_S_0605	605	CTR	bsl	SAG_MP_RAGE	nii	gz
126_S_0680	680	CTR	bsl	MP_RAGE_REPEAT	nii	gz
126_S_0680	680	CTR	m12	MP_RAGE_REPEAT	nii	gz
126_S_0680	680	CTR	m24	MP_RAGE_REPEAT	nii	gz
126_S_0708	708	pMCI	m24	MP_RAGE	nii	gz
126_S_0708	708	pMCI	bsl	MP_RAGE_REPEAT	nii	gz
126_S_0708	708	pMCI	m12	MP_RAGE_REPEAT	nii	gz
126_S_1187	1187	sMCI	m24	MP_RAGE	nii	gz
126_S_1187	1187	sMCI	bsl	MP_RAGE_REPEAT	nii	gz
126_S_1187	1187	sMCI	m12	MP_RAGE_REPEAT	nii	gz
127_S_0259	259	CTR	bsl	MP_RAGE	nii	gz
127_S_0259	259	CTR	m24	MP_RAGE	nii	gz
127_S_0259	259	CTR	m12	MP_RAGE_REPEAT	nii	gz
127_S_0260	260	CTR	bsl	MP_RAGE	nii	gz
127_S_0260	260	CTR	m12	MP_RAGE	nii	gz
127_S_0260	260	CTR	m24	MP_RAGE	nii	gz
127_S_0431	431	AD	bsl	MP_RAGE	nii	gz
127_S_0431	431	AD	m12	MP_RAGE	nii	gz
127_S_0431	431	AD	m24	MP_RAGE	nii	gz
127_S_0754	754	AD	bsl	MP_RAGE	nii	gz
127_S_0754	754	AD	m12	MP_RAGE	nii	gz
127_S_0754	754	AD	m24	MP_RAGE	nii	gz
127_S_1032	1032	sMCI	bsl	MP_RAGE_REPEAT	nii	gz
127_S_1032	1032	sMCI	m12	MP_RAGE_REPEAT	nii	gz
127_S_1032	1032	sMCI	m24	MP_RAGE_REPEAT	nii	gz
127_S_1140	1140	sMCI	bsl	MP_RAGE	nii	gz
127_S_1140	1140	sMCI	m12	MP_RAGE	nii	gz
127_S_1140	1140	sMCI	m24	MP_RAGE	nii	gz
129_S_0778	778	CTR	m24	MP_RAGE	nii	gz
129_S_0778	778	CTR	m12	MP_RAGE	nii	gz
129_S_0778	778	CTR	bsl	MP_RAGE_Repeat	nii	gz
136_S_1227	1227	sMCI	bsl	MP_RAGE_REPEAT	nii	gz
136_S_1227	1227	sMCI	m12	MP_RAGE_REPEAT	nii	gz
136_S_1227	1227	sMCI	m24	MP_RAGE_REPEAT	nii	gz
137_S_0158	158	sMCI	bsl	MP_RAGE	nii	gz
137_S_0158	158	sMCI	m24	MP_RAGE	nii	gz
137_S_0158	158	sMCI	m12	MP_RAGE_REPEAT	nii	gz
137_S_0459	459	CTR	m24	MP_RAGE	nii	gz
137_S_0459	459	CTR	bsl	MP_RAGE_REPEAT	nii	gz
137_S_0459	459	CTR	m12	MP_RAGE_REPEAT	nii	gz
137_S_0796	796	AD	bsl	MP_RAGE	nii	gz
137_S_0796	796	AD	m12	MP_RAGE_REPEAT	nii	gz
137_S_0796	796	AD	m24	MP_RAGE_REPEAT	nii	gz
137_S_0994	994	sMCI	m12	MP_RAGE	nii	gz
137_S_0994	994	sMCI	m24	MP_RAGE	nii	gz
137_S_0994	994	sMCI	bsl	MP_RAGE_REPEAT	nii	gz
141_S_0767	767	CTR	bsl	MPRAGE_Repeat	nii	gz
141_S_0767	767	CTR	m12	MPRAGE_Repeat	nii	gz
141_S_0767	767	CTR	m24	MPRAGE_Repeat	nii	gz
